# Supplementary material for: Radiological Explorations of Patients with Upper or Febrile Urinary Tract Infection
Source: Infect Dis Rep. 2024 Feb 23;16(2):189–99. doi: 10.3390/idr16020015 (PMC10961809; doi:10.3390/idr16020015)
Supplement: Supplementary file 1 [file idr-16-00015-s001.zip]

Archive with 1 entries (1 files):
- idr-2857094-supplementary.pdf
